# Supplementary material for: A novel method for extracting circulating cell‐free DNA from whole blood samples and its utility in the non‐invasive prenatal test
Source: Prenat Diagn. 2022 Aug 5;42(9):1173–81. doi: 10.1002/pd.6212 (PMC9541415; doi:10.1002/pd.6212)
Supplement: Supplementary file 1 — Supplementary Information S1 [file PD-42-1173-s001.xlsx]

## Sheet: Table S1
Table S1. The DNA weight yield of cf-DNA extracted from mixed plasma samples measured by Qubit.
Sample	cf-DNA extracted by Qiagen (ng/ml whole-blood)	cf-DNA extracted by CEWB (ng/ml whole-blood)
Repeat 1	4.04	4.248
Repeat 2	5.16	3.78
Repeat 3	4.92	4.68
Repeat 4	5.08	4.104
Repeat 5	4.04	3.87
Repeat 6	5.4	4.446
Repeat 7	4.64	4.392
Repeat 8	5.2	5.22
Repeat 9	5.16	4.5
Repeat 10	5.32	4.194

## Sheet: Table S2
Table S2. The DNA weight yield of cf-DNA extracted from whole-blood samples measured by Qubit.
Sample	cf-DNA extracted by Qiagen (ng/ml whole-blood)	cf-DNA extracted by CEWB (ng/ml whole-blood)
S21	3.21825	2.52
S22	3.57	3.22
S23	6.0375	5.145
S24	4.7775	4.305
S25	4.5675	7.14
S26	11.34	6.65
S27	5.1975	5.6
S28	5.88	8.015
S29	6.3	6.475
S30	4.935	3.605
S31	5.1975	7.175
S32	6.2475	4.935
S33	7.4025	3.745
S34	7.455	6.86
S35	4.62	2.975
S36	4.5675	2.205
S37	2.835	2.765
S38	8.295	3.185
S39	7.0875	5.075
S40	4.4625	3.045
S41	1.533	3.675
S42	2.121	2.352

## Sheet: Table S3
Table S3. The copies/ml whole-blood of 136 bp and 420 bp DNA measured by ddPCR.
Sample	Repeat	136 bp				420 bp				136bp copies/ml whole-blood extracted by Qiagen	136bp copies/ml copies/ml whole-blood extracted by CEWB	420bp copies/ml whole-blood extracted by Qiagen	420bp copies/ml whole-blood extracted by CEWB	Ratio = 136bp / 420bp whole-blood extracted by Qiagen	Ratio = 136bp / 420bp extracted by CEWB
		Qiagen		CEWB		Qiagen		CEWB
		copies per 20 uL	copies/ml whole-blood	copies per 20 uL	copies/ml whole-blood	copies per 20 uL	copies/ml whole-blood	copies per 20 uL	copies/ml whole-blood
S21	Repeat 1	24	198	18	99	1.8	14.85	1.6	8.8	165	88	22.275	20.9	7.40741	4.21053
	Repeat 2	16	132	14	77	3.6	29.7	6	33
S22	Repeat 1	24	198	7	38.5	2	16.5	2	11	148.5	129.25	15.675	14.3	9.47368	9.03846
	Repeat 2	12	99	40	220	1.8	14.85	3.2	17.6
S23	Repeat 1	18	148.5	28	154	5.8	47.85	6.8	37.4	173.25	148.5	23.925	62.7	7.24138	2.36842
	Repeat 2	24	198	26	143	0	0	16	88
S24	Repeat 1	24	198	28	154	1.6	13.2	26	143	173.25	187	13.2	159.5	13.125	1.17241
	Repeat 2	18	148.5	40	220	1.6	13.2	32	176
S25	Repeat 1	22	181.5	64	352	1.6	13.2	60	330	151.8	352	12.375	220	12.2667	1.6
	Repeat 2	14.8	122.1	64	352	1.4	11.55	20	110
S26	Repeat 1	24	198	32	176	8	66	4.2	23.1	189.75	209	46.2	37.95	4.10714	5.50725
	Repeat 2	22	181.5	44	242	3.2	26.4	9.6	52.8
S27	Repeat 1	11	90.75	18	99	2.8	23.1	0	0	82.5	89.1	58.575	7.7	1.40845	11.5714
	Repeat 2	9	74.25	14.4	79.2	11.4	94.05	2.8	15.4
S28	Repeat 1	15	123.75	10.4	57.2	15.6	128.7	0	0	117.15	54.45	82.5	28.05	1.42	1.94118
	Repeat 2	13.4	110.55	9.4	51.7	4.4	36.3	10.2	56.1
S29	Repeat 1	15.6	128.7	62	341	4.4	36.3	26	143	130.35	291.5	30.525	91.3	4.27027	3.19277
	Repeat 2	16	132	44	242	3	24.75	7.2	39.6
S30	Repeat 1	28	231	32	176	4	33	9.2	50.6	206.25	198	40.425	39.6	5.10204	5
	Repeat 2	22	181.5	40	220	5.8	47.85	5.2	28.6
S31	Repeat 1	20	165	38	209	1.6	13.2	5.4	29.7	214.5	225.5	40.425	36.85	5.30612	6.1194
	Repeat 2	32	264	44	242	8.2	67.65	8	44
S32	Repeat 1	8.8	72.6	13	71.5	9	74.25	2.6	14.3	127.05	75.9	37.125	26.4	3.42222	2.875
	Repeat 2	22	181.5	14.6	80.3	0	0	7	38.5
S33	Repeat 1	32	264	22	121	1.4	11.55	10	55	247.5	94.6	23.925	45.1	10.3448	2.09756
	Repeat 2	28	231	12.4	68.2	4.4	36.3	6.4	35.2
S34	Repeat 1	16.8	138.6	30	165	Invalid	/	22	121	126.225	135.85	/	86.9	/	1.56329
	Repeat 2	13.8	113.85	19.4	106.7	Invalid	/	9.6	52.8
S35	Repeat 1	13	107.25	10.8	59.4	4.6	37.95	5.2	28.6	107.25	50.6	26.4	18.15	4.0625	2.78788
	Repeat 2	13	107.25	7.6	41.8	1.8	14.85	1.4	7.7
S36	Repeat 1	26	214.5	8	44	9.6	79.2	0	0	166.65	55.55	86.625	11.55	1.92381	4.80952
	Repeat 2	14.4	118.8	12.2	67.1	11.4	94.05	4.2	23.1
S37	Repeat 1	16	132	8.4	46.2	10.2	84.15	4	22	156.75	53.35	76.725	38.5	2.04301	1.38571
	Repeat 2	22	181.5	11	60.5	8.4	69.3	10	55
S38	Repeat 1	13.4	110.55	9.8	53.9	7.2	59.4	5.6	30.8	137.775	40.7	29.7	28.6	4.63889	1.42308
	Repeat 2	20	165	5	27.5	0	0	4.8	26.4
S39	Repeat 1	52	429	18.2	100.1	14	115.5	3.8	20.9	429	89.1	57.75	24.75	7.42857	3.6
	Repeat 2	Invalid	/	14.2	78.1	0	0	5.2	28.6
S40	Repeat 1	20	165	13.8	75.9	5.2	42.9	6	33	198	83.05	65.175	28.6	3.03797	2.90385
	Repeat 2	28	231	16.4	90.2	10.6	87.45	4.4	24.2
S41	Repeat 1	22	181.5	18	99	8.2	67.65	1.4	7.7	173.25	110	54.45	53.35	3.18182	2.06186
	Repeat 2	20	165	22	121	5	41.25	18	99
S42	Repeat 1	17.2	141.9	20	110	4.6	37.95	18	99	202.95	91.3	27.225	67.1	7.45455	1.36066
	Repeat 2	32	264	13.2	72.6	2	16.5	6.4	35.2

## Sheet: Table S4
Table S4. The ratio of simulation expreriments with 5% theoretical ratio tumor reference materials measuredby ddPCR.
Method	Repeat	5% Theoretical Ratio Tumor Reference Material
		Internal reference gene (copies/20uL)	Target gene (copies/20uL)	Ratio (%)	Mean ratio (%)	Standard deviation
Ratio measured by ddPCR	Repeat 1	/	/	5.92052	5.96488	0.0627387
	Repeat 2	/	/	6.00924
control (extracted by magnetic bead-based method from simulated plasma)	Repeat 1	680	48	7.05882	5.76338	1.31074
	Repeat 2	676	30	4.43787
	Repeat 3	794	46	5.79345
CEWB (extracted by CEWB method from simulated whole-blood)	Repeat 1	168	10.4	6.19048	5.50711	1.94752
	Repeat 2	152	11.8	7.76316
	Repeat 3	198	12	6.06061
	Repeat 4	170	14.4	8.47059
	Repeat 5	170	5.6	3.29412
	Repeat 6	144	5.6	3.88889
	Repeat 7	582	36	6.18557
	Repeat 8	608	36	5.92105
	Repeat 9	536	10.8	2.01493
	Repeat 10	546	36	6.59341
	Repeat 11	482	16	3.3195
	Repeat 12	470	30	6.38298

## Sheet: Table S5
Table S5. The ratio of simulation expreriments with 0.5% theoretical ratio tumor reference materials measuredby ddPCR.
Method	Repeat	0.5% Theoretical Ratio Tumor Reference Material
		Internal reference gene (copies/20uL)	Target gene (copies/20uL)	Ratio (%)	Mean ratio (%)	Standard deviation
Ratio measured by ddPCR	Repeat 1	/	/	0.900901	0.884604	0.0230475
	Repeat 2	/	/	0.868307
control (extracted by magnetic bead-based method from simulated plasma)	Repeat 1	1534	11.2	0.730117	0.571947	0.174247
	Repeat 2	1432	8.6	0.600559
	Repeat 3	1402	5.4	0.385164
CEWB (extracted by CEWB method from simulated whole-blood)	Repeat 1	490	6.4	1.30612	0.736892	0.43547
	Repeat 2	398	3.4	0.854271
	Repeat 3	420	Invalid	/
	Repeat 4	572	1.6	0.27972
	Repeat 5	504	1.8	0.357143
	Repeat 6	392	5.2	1.32653
	Repeat 7	514	Invalid	/
	Repeat 8	582	2.8	0.4811
	Repeat 9	578	Invalid	/
	Repeat 10	506	2.8	0.55336
	Repeat 11	512	Invalid	/
	Repeat 12	440	Invalid	/

## Sheet: Table S6
Table S6. The detail of clinical test result in NIPT bewteen the control group extracted by magnetic bead-based method from plasma samples and the treatment group extracted by CEWB from whole-blood samples .
Sample	Control												Treatment
	Raw reads	Unique mapping reads	Mapping rate (%)	GC content (%)	Duplication rate (%)	The calculated concentration of fetal DNA (%)	T-score(chr21)	T-score(chr18)	T-score(chr13)	Test(chr21)	Test(chr18)	Test(chr13)	Raw reads	Unique mapping reads	Mapping rate (%)	GC content (%)	Duplication rate (%)	The calculated concentration of fetal DNA (%)	T-score(chr21)	T-score(chr18)	T-score(chr13)	Test(chr21)	Test(chr18)	Test(chr13)
S43	10449053	6348766	75.866	39.88	11.467	27.84	-1.33285	0.03406	-0.4726	Negative	Negative	Negative	9039198	5228738	76.6138	37.7494	17.3752	24.665	-1.14149	-2.19594	-0.92247	Negative	Negative	Negative
S44	10300049	6694394	75.854	40.549	5.187	16.54	-0.69071	-0.86678	-0.50852	Negative	Negative	Negative	10872860	6977343	76.3565	38.7865	7.35691	13.555	-1.40103	-1.31375	0.00547	Negative	Negative	Negative
S45	9529685	5660513	75.314	40.475	13.33	18.84	-0.49051	-0.74416	1.16865	Negative	Negative	Negative	8523853	4683031	75.6822	38.3768	20.6785	13.756	-1.99008	-2.11879	0.83244	Negative	Negative	Negative
S46	11026132	6095671	75.637	40.077	20.556	8.88	-0.27127	14.1134	0.11677	Negative	T18	Negative	10260602	6202851	76.1944	38.3574	12.9221	10.825	-2.03929	10.5783	0.9239	Negative	T18	Negative
S47	9819823	6319959	76.47	40.064	7.139	17.49	-1.2318	-0.85119	-0.2295	Negative	Negative	Negative	10316640	6590299	76.7113	38.6288	8.49383	12.351	-3.13107	-2.07165	-0.54914	Negative	Negative	Negative
S48	12294262	7102361	75.737	40.505	16.128	18.65	-0.6628	-0.48587	0.75028	Negative	Negative	Negative	11193718	6382744	75.7086	38.6235	16.9531	17.66	-1.95136	-0.35185	-0.48467	Negative	Negative	Negative
S49	6882102	4488850	76.174	39.888	5.336	20.25	-0.458	-0.10044	-0.12291	Negative	Negative	Negative	8475237	4901931	74.4683	38.2745	14.884	17.535	-1.65175	-2.74961	-0.73488	Negative	Negative	Negative
S50	11799614	7656401	75.805	40.54	5.237	16.42	-0.41709	0.04511	0.47826	Negative	Negative	Negative	7922634	4961426	75.9163	38.9601	9.21281	16.182	-2.14223	-0.71948	-0.16433	Negative	Negative	Negative
S51	8257542	5480102	76.454	40.034	3.667	14.61	-0.34235	0.70184	-1.38367	Negative	Negative	Negative	8522887	5332814	75.6014	38.9393	9.01005	12.497	-3.13051	-2.40919	-1.94965	Negative	Negative	Negative
S52	9493022	5676017	72.603	40.522	9.422	24.05	-0.27707	-0.73403	-0.38803	Negative	Negative	Negative	10393869	6001927	75.7831	38.7413	16.4891	18.425	-2.37091	-1.01186	-1.29652	Negative	Negative	Negative
S53	7338606	4768707	75.572	40.233	4.415	25.17	-0.0609	0.08654	0.07031	Negative	Negative	Negative	8961619	4321827	75.7312	38.9821	31.0607	22.283	-1.73398	-2.04747	-3.2854	Negative	Negative	Negative
S54	11974741	7689524	75.77	40.538	6.449	20.06	0.37298	-0.1957	0.23606	Negative	Negative	Negative	7792489	4937956	76.3355	38.5302	8.58654	12.536	-1.84231	-2.09411	-1.06663	Negative	Negative	Negative
S55	9890477	6578805	76.075	40.12	2.883	10.74	0.36034	1.04653	0.81865	Negative	Negative	Negative	9520211	5033356	76.2905	38.4905	24.3837	8.546	-3.08431	-1.50431	-1.17953	Negative	Negative	Negative
S56	9055203	5725637	76.398	40.296	8.589	25.34	-1.16575	-0.36631	0.23843	Negative	Negative	Negative	9912145	5785216	76.5083	38.746	16.4183	22.765	-2.13589	-0.96455	-0.6044	Negative	Negative	Negative
S57	9673566	6279463	76.326	40.043	5.925	20.58	0.34171	0.30252	0.29299	Negative	Negative	Negative	7334410	3614587	74.5492	39.0099	28.1103	15.201	-1.79405	-1.41847	-2.22698	Negative	Negative	Negative
S58	11034318	6029731	74.867	40.163	21.178	30.12	1.31521	-0.72789	-0.93774	Negative	Negative	Negative	6802594	4194425	76.2184	38.5409	11.3974	25.868	-2.36914	-0.62643	-0.56365	Negative	Negative	Negative
S59	9108586	5913315	76.785	40.257	8.069	10.66	0.22353	-0.99771	-1.53738	Negative	Negative	Negative	7453351	4777536	75.1596	38.6267	5.84681	9.962	-3.31483	-1.55068	-1.64619	Negative	Negative	Negative
S60	10209782	6569556	76.26	40.392	6.848	15.52	0.08219	1.15128	-0.52563	Negative	Negative	Negative	9102851	5852081	75.7217	39.1434	6.36747	12.437	-0.11525	0.47697	-3.18175	Negative	Negative	Negative
S61	10560647	5655590	75.493	40.249	22.411	20.83	-1.4002	-0.87677	-0.5967	Negative	Negative	Negative	7399978	4296441	75.828	37.972	16.2822	19.06	-1.94925	-1.2234	-0.59557	Negative	Negative	Negative
S62	9060895	5782272	75.823	40.229	7.038	18.47	-1.6822	0.77597	0.2153	Negative	Negative	Negative	9185370	5871805	76.2094	38.8352	7.727	19.42	-2.79001	-1.02895	-0.61417	Negative	Negative	Negative
S63	8357585	5539705	76.069	40.022	3.254	17.29	-0.7318	0.10565	-0.16408	Negative	Negative	Negative	10436752	6810912	76.6455	38.4702	6.45209	18.707	-2.8459	-0.36883	-0.58277	Negative	Negative	Negative
S64	10159573	6582087	76.027	39.778	5.617	16.01	-1.40415	0.07842	-1.65736	Negative	Negative	Negative	9979985	6029307	76.4549	38.5976	13.3167	15.03	-1.71135	-0.83357	-1.82746	Negative	Negative	Negative
S65	8615913	5818731	76.133	40.336	3.303	15.06	-0.1364	1.00076	-1.75879	Negative	Negative	Negative	10228193	6749391	76.0638	38.5014	4.20964	6.734	-2.75392	-2.12647	-0.58284	Negative	Negative	Negative
S66	7591950	4954170	76.872	39.348	6.138	15.12	14.4186	0.7912	-1.4303	T21	Negative	Negative	6872524	4562105	77.0618	38.5471	5.38141	15.87	14.8924	-2.5315	-2.04933	T21	Negative	Negative
S67	8112671	4586828	75.681	40.4	16.808	17.3	20.1396	0.38132	-0.20608	T21	Negative	Negative	7863414	3617588	65.9538	39.353	24.0032	15.951	11.0142	0.71321	-3.95038	T21	Negative	Negative
S68	12278094	8231400	76.543	39.811	3.289	15.37	6.99089	1.00223	0.1089	T21	Negative	Negative	16987509	11192147	76.1767	38.7567	4.59147	12.7	4.0542	-2.01018	-0.99644	T21	Negative	Negative
S69	11134918	6821827	74.35	39.871	10.069	23.49	20.6914	0.6546	0.1257	T21	Negative	Negative	9968736	5631392	75.7135	38.6345	18.6861	25.279	18.6886	-3.86977	-1.81346	T21	Negative	Negative
S70	9387733	5317496	76.594	39.305	19.639	12.66	16.7716	-0.03015	-0.04778	T21	Negative	Negative	7055466	4343979	75.8047	38.2871	10.7257	16.099	10.5082	-1.91149	-1.36667	T21	Negative	Negative
S71	10542509	6088464	74.886	39.511	14.735	13.46	11.6496	0.69565	0.34166	T21	Negative	Negative	8554569	4175378	74.9204	38.366	29.3044	14.17	10.4407	-2.79734	-0.36873	T21	Negative	Negative
S72	11997161	8130937	76.771	39.492	3.825	14.19	18.1854	-0.0729	0.01137	T21	Negative	Negative	9387660	4996628	74.9476	38.4276	22.4788	16.11	15.6713	-2.39019	-1.95834	T21	Negative	Negative
S73	8803106	4589097	76.009	39.393	26.38	5.54	0.0075	23.1393	-0.95907	Negative	T18	Negative	6886444	3871100	76.2046	38.5832	19.4734	10.86	-1.70648	15.6079	-1.00881	Negative	T18	Negative
S74	11245010	7351722	76.38	40.399	5.902	10.23	-1.54137	19.4452	1.40714	Negative	T18	Negative	9332587	6107001	77.548	38.2119	7.18155	11.35	-1.79206	12.8031	0.9221	Negative	T18	Negative
S75	11944597	7794684	76.416	41.201	7.68	8.65	0.22019	24.0516	0.69801	Negative	T18	Negative	8989615	5104078	76.966	38.3563	19.1345	12	-3.11975	15.3005	1.21253	Negative	T18	Negative
S76	9018908	5148979	76.357	39.753	20.084	9.07	0.55796	19.0482	-2.41603	Negative	T18	Negative	7126371	3673237	76.5176	39.2315	26.4205	11.8	-2.04631	15.9666	-3.27125	Negative	T18	Negative
S77	9273666	5138815	76.477	39.369	21.509	11.31	0.34158	13.8108	0.54229	Negative	T18	Negative	7710971	4178182	76.8892	38.6866	22.9647	11.1	-2.83442	9.12398	0.91073	Negative	T18	Negative
S78	8149714	5041035	75.823	39.603	10.521	13.78	25.0795	0.74713	1.46889	T21	Negative	Negative	11514147	6690181	75.3869	38.5608	14.6831	15.59	25.6809	-0.87685	-1.26762	T21	Negative	Negative
S79	9578745	6284843	76.772	39.933	7.141	12.41	15.5677	-0.42648	-0.78278	T21	Negative	Negative	8138381	5276967	76.1006	37.972	5.90898	17.77	14.5163	-2.82293	-1.26316	T21	Negative	Negative
S80	9810906	5920129	74.689	40.105	10.883	13.45	11.1185	0.74587	0.59534	T21	Negative	Negative	7352257	4416480	76.8897	37.8539	13.8942	13.44	7.6588	-0.08546	0.02129	T21	Negative	Negative
S81	8935909	5569180	75.225	39.93	8.968	14.8	0.75153	15.2726	0.9753	Negative	T18	Negative	8595963	5134734	74.508	38.4031	11.8173	14.25	-0.99346	9.94304	0.23766	Negative	T18	Negative
S82	9364542	5889765	75.408	40.423	7.949	15.97	-0.03444	0.33536	-0.48607	Negative	Negative	Negative	7170287	4437972	77.1093	37.8412	11.9739	14.4	0.42843	-1.98456	-1.20113	Negative	Negative	Negative
S83	10279797	6422760	74.932	40.345	8.003	16.19	-1.83575	-0.78067	-0.06183	Negative	Negative	Negative	6329866	4016645	76.4755	38.3807	8.28157	14.3	-1.31592	-1.80634	0.15266	Negative	Negative	Negative
S84	7993633	5124733	75.125	40.209	5.67	14.25	-2.31027	1.78602	2.07227	Negative	Negative	Negative	8910220	3989575	76.7996	37.7665	36.8108	16.16	-0.74836	-1.79169	-0.80568	Negative	Negative	Negative
S85	8453844	5276463	75.268	40.327	8.445	15.41	-0.25035	-1.32109	0.28691	Negative	Negative	Negative	9712777	5117647	77.945	37.7219	26.2517	13.18	-0.40524	-1.89366	0.77943	Negative	Negative	Negative
S86	8974094	5550949	75.2	39.979	9.434	22.53	-0.38977	-1.05219	-1.37361	Negative	Negative	Negative	7784395	4756742	76.7098	38.3081	12.3619	17.5	-1.48977	-0.38342	0.80796	Negative	Negative	Negative
S87	8756552	5597069	75.479	39.96	6.48	13.39	-0.10773	0.44351	-2.01804	Negative	Negative	Negative	7262763	4807160	77.5343	38.3035	5.89747	12.678	-1.72888	-1.81185	-0.8944	Negative	Negative	Negative
S88	9344666	5500983	73.681	40.3	12.217	22.25	0.16265	-1.66243	-0.39391	Negative	Negative	Negative	7854349	4805491	75.9014	38.0964	11.2109	22.542	-0.36741	-2.7034	0.06631	Negative	Negative	Negative
S89	9856204	5191617	75.077	39.691	23.466	16.37	-0.51888	-0.12415	0.04142	Negative	Negative	Negative	8205932	4486233	75.5551	37.7744	20.7392	17.31	0.42099	0.30259	-1.16092	Negative	Negative	Negative
S90	7732585	4921706	75.507	39.95	7.218	17.13	-0.22203	-0.54446	-0.39077	Negative	Negative	Negative	7754685	4857909	76.9229	38.3952	10.2372	14.31	-2.12047	-1.34737	0.33736	Negative	Negative	Negative
S91	10251315	6444914	75.557	40.26	8.107	14.62	-0.56111	-0.70903	0.14173	Negative	Negative	Negative	8884694	5614287	77.0409	37.9455	9.41012	9.717	-1.0014	-3.61411	0.74826	Negative	Negative	Negative
S92	9481329	6144163	75.952	39.791	5.655	14.65	-0.19846	1.76968	-0.07869	Negative	Negative	Negative	7865941	5014460	76.527	38.3417	8.17059	15.46	-1.40325	-1.16333	1.09761	Negative	Negative	Negative
S93	8424265	5204770	75.166	40.259	9.465	19.71	-0.07809	-1.35066	1.1033	Negative	Negative	Negative	9059223	5296372	77.1543	38.0561	16.7685	16.98	-1.33372	-1.05475	-0.42068	Negative	Negative	Negative
S94	9794052	4071017	75.339	40.177	40.4	27.85	-1.40913	1.00723	-0.90995	Negative	Negative	Negative	8770152	5249033	75.1818	37.716	12.136	27.211	-1.41881	-1.94409	-1.04155	Negative	Negative	Negative
S95	9389935	5039380	74.622	40.071	21.511	21.65	-1.41329	-0.00927	-1.67593	Negative	Negative	Negative	9429644	5875570	75.9042	37.8005	8.86756	21.59	-1.21734	-1.81584	-0.84169	Negative	Negative	Negative
S96	9501018	5927266	76.178	40.294	9.644	18.7	-0.2297	-0.6624	1.91447	Negative	Negative	Negative	7572180	5020713	76.8748	39.1113	4.84677	16.2	-0.26669	-2.29898	-1.66142	Negative	Negative	Negative
S97	9067679	5627715	75.797	39.841	9.369	14.27	-0.45552	0.42076	-0.03481	Negative	Negative	Negative	6902487	4002157	72.2037	37.892	11.5757	16.52	-0.93159	-1.48841	-0.14744	Negative	Negative	Negative
S98	8847158	5049650	75.866	39.84	17.321	16.44	-0.02312	1.29988	-0.57132	Negative	Negative	Negative	9282331	5372191	72.1045	37.7333	11.45	12.516	0.10125	-0.09682	0.08537	Negative	Negative	Negative
S99	9693578	5710030	75.44	39.931	14.137	21.26	1.13133	-1.02193	0.28201	Negative	Negative	Negative	8905828	5385209	76.5907	38.0028	13.2499	21.638	-1.80858	-2.94308	-0.59197	Negative	Negative	Negative
S100	9274712	5900387	76.498	39.609	8.728	12.48	-1.10873	1.35225	14.3651	Negative	Negative	T13	6474808	3963204	75.5308	39.1679	10.4682	9.62	-2.10877	-2.0772	10.1921	Negative	Negative	T13
S101	11217269	6929164	77.57	39.786	13.374	8.49	-1.29154	-0.69619	41.261	Negative	Negative	T13	7965329	4712384	75.4009	39.3407	13.6866	11.7	-2.15684	-3.04511	17.0797	Negative	Negative	T13
S102	10426855	6724096	76.576	39.665	8.488	7.08	-1.09243	0.72921	15.9104	Negative	Negative	T13	10209092	3473350	74.3914	38.0782	50.8299	11.33	-0.6455	-1.06064	11.202	Negative	Negative	T13
S103	10317708	6887787	76.827	39.913	5.689	19.06	-0.20555	0.63453	-0.91735	Negative	Negative	Negative	9348174	5517792	75.1569	39.159	13.6204	18.24	-0.65526	0.2782	-0.74176	Negative	Negative	Negative
S104	8531400	4157605	73.747	40.533	25.154	15.96	-0.59597	-0.09319	-0.13016	Negative	Negative	Negative	12115543	7088489	74.7249	39.9757	14.0166	15.83	-1.31345	-0.37438	-0.95951	Negative	Negative	Negative
S105	9413269	5940345	77.109	39.554	11.027	17.34	-0.74364	0.75342	1.39787	Negative	Negative	Negative	14178672	7919729	75.0705	39.9419	18.2775	17.39	-0.34222	-0.72005	-0.41592	Negative	Negative	Negative
S106	9149402	6018170	77.422	40.274	7.898	14.99	1.66975	0.30548	-0.73103	Negative	Negative	Negative	12126789	7837898	75.3267	39.8954	5.25149	13.48	1.52724	-0.15005	-1.26571	Negative	Negative	Negative
S107	11832530	7434375	76.617	39.558	11.229	18.2	-0.99037	-0.96151	0.574	Negative	Negative	Negative	13913138	9002249	76.2866	39.7125	6.67133	11.821	0.29261	-0.38746	-0.85264	Negative	Negative	Negative
S108	10810383	6798977	77.243	39.569	11.98	15.24	0.88731	-0.95816	0.17756	Negative	Negative	Negative	13710678	8903381	76.3591	39.4409	5.90459	9.623	-0.16391	0.20534	-0.68897	Negative	Negative	Negative
S109	10617374	6055020	76.668	40.285	19.94	19.43	-0.0854	-1.97018	1.23528	Negative	Negative	Negative	10718600	6540450	76.1493	39.7831	12.1657	17.17	-0.43386	-1.53875	1.22313	Negative	Negative	Negative
S110	7943295	5332249	77.239	39.814	5.834	14.14	-0.00977	-0.83937	0.12802	Negative	Negative	Negative	8776438	5572234	75.7178	39.6304	7.01258	14.79	-1.66856	-0.93827	0.04932	Negative	Negative	Negative
S111	13221029	8760250	76.29	40.395	5.857	15.57	-0.49838	-1.65258	-0.63555	Negative	Negative	Negative	12276616	7747327	76.0478	40.0098	8.08395	7.884	-0.44953	1.02593	-2.03635	Negative	Negative	Negative
S112	11795257	7819081	76.264	40.195	5.653	19.07	-0.38387	0.81815	-0.79662	Negative	Negative	Negative	13960854	8692246	75.3505	39.8986	8.94218	13.89	0.54568	-0.55471	0.55686	Negative	Negative	Negative
S113	11349127	7310719	77.279	39.856	9.47	13.95	-0.26818	-0.61802	0.25549	Negative	Negative	Negative	13711634	8976518	76.0902	39.7713	4.66579	7.376	0.87207	-0.63624	-0.37828	Negative	Negative	Negative
S114	7817278	5353749	76.389	40.119	2.293	15.67	-0.15968	1.7758	0.86449	Negative	Negative	Negative	12184292	7650984	75.6534	39.7843	8.45815	17.498	-1.3137	-1.88644	-0.92881	Negative	Negative	Negative
S115	10220337	4493332	76.779	40.148	38.829	15.19	-0.12157	-1.48162	-0.18101	Negative	Negative	Negative	10707974	6833176	74.6744	39.8869	5.36897	12.295	0.43895	0.25751	-0.81082	Negative	Negative	Negative
S116	12884929	7824848	76.855	39.708	14.502	17.91	-0.44969	-1.27647	0.04218	Negative	Negative	Negative	12981741	8432548	76.3922	39.483	6.11741	14.91	-1.15509	-1.19277	-0.53477	Negative	Negative	Negative
S117	7984709	4536849	73.865	40.408	11.626	17.03	-1.91056	-0.56628	-0.58227	Negative	Negative	Negative	14226125	9240374	75.3398	39.7158	4.66507	16.8	-1.2597	-1.78408	-0.28736	Negative	Negative	Negative
S118	10809771	4511509	76.47	40.014	41.923	19.55	-0.27136	0.50588	-0.05649	Negative	Negative	Negative	8157132	4767215	73.6829	39.4567	12.6922	17.74	-0.91448	-0.27515	-0.14779	Negative	Negative	Negative
S119	7349950	4931840	77.168	39.523	5.265	8.51	0.0137	-1.1136	-0.8804	Negative	Negative	Negative	10622380	5464576	73.8664	39.8628	23.7401	5.36	-0.84182	0.39338	-0.02039	Negative	Negative	Negative
S120	7952886	5240578	76.722	39.846	6.659	15.74	-0.1822	-0.03586	1.11941	Negative	Negative	Negative	13491230	8506638	74.6691	39.6888	6.50456	13.8	1.55922	-0.57554	0.84317	Negative	Negative	Negative
S121	11449775	7430469	76.832	40.11	8.626	18.2	1.15173	-1.33137	0.6186	Negative	Negative	Negative	10394223	6600690	74.9253	39.9428	6.22481	13.246	0.93091	-0.01158	0.11215	Negative	Negative	Negative
S122	12711495	7910131	76.79	39.859	12.14	18.27	0.6928	0.2774	0.16685	Negative	Negative	Negative	11685085	7431067	75.7974	39.8434	7.24236	11.87	0.59002	1.78282	-0.23298	Negative	Negative	Negative
S123	10912087	7198821	76.941	39.952	7.02	16.09	-0.55593	0.19192	-0.10439	Negative	Negative	Negative	13432674	8763759	76.1832	39.8987	5.52775	13.79	-0.97539	0.21097	-0.33046	Negative	Negative	Negative
S124	10931067	6059246	76.611	39.962	22.158	17.04	0.46241	-0.38909	-0.42103	Negative	Negative	Negative	10065731	5380466	71.1798	39.9118	17.7525	10.826	0.58245	-1.8597	-0.6228	Negative	Negative	Negative
S125	8774050	5692427	76.84	40.08	8.331	18.9	0.9176	0.60172	1.07741	Negative	Negative	Negative	11512923	6996928	73.7513	39.7526	9.09583	12.887	-0.35712	0.58485	-1.74257	Negative	Negative	Negative
S126	10062725	6482110	75.704	40.474	7.808	18.88	-1.4183	-1.6872	-1.31285	Negative	Negative	Negative	12180403	7740038	75.7105	39.6677	7.46859	11.992	-0.70988	-1.75297	-1.79246	Negative	Negative	Negative
S127	7949526	5401834	77.199	40.184	4.067	17.86	-0.35828	-1.38236	-0.13692	Negative	Negative	Negative	13843708	8976713	75.6132	40.3427	4.97326	11.541	-2.03159	0.80361	-0.93335	Negative	Negative	Negative
S128	11313063	7289188	76.132	40.053	8.336	25.16	0.35065	-0.93981	0.73505	Negative	Negative	Negative	13589715	8899080	75.7681	39.7506	3.92257	18.32	-0.63061	-1.80384	-0.52578	Negative	Negative	Negative
S129	10803545	7124481	76.584	40.082	6.662	18.22	-0.75181	-1.47226	1.06694	Negative	Negative	Negative	9873554	6334058	75.1295	39.605	5.57453	18.23	-1.41235	-1.87894	-1.18075	Negative	Negative	Negative
S130	6582533	4493227	77.25	39.758	3.603	12.62	0.2313	-0.37665	-0.89036	Negative	Negative	Negative	12375479	8207393	76.1567	39.849	3.89089	11.31	1.85249	0.168	-0.63918	Negative	Negative	Negative
S131	10529513	6273787	75.055	40.055	14.175	15.47	-0.99777	-1.36023	0.68514	Negative	Negative	Negative	14055809	8833383	75.5008	39.6435	7.96392	15.25	0.0417	-1.56712	1.23883	Negative	Negative	Negative
S132	9932506	5026307	77.251	39.985	29.734	17.5	-0.18236	-0.41901	-0.9887	Negative	Negative	Negative	11913488	7347173	75.1341	39.7198	9.38332	15.76	0.04116	-0.29926	-1.30042	Negative	Negative	Negative
S133	11912845	7509769	76.234	40.451	10.358	19.66	-1.11149	-1.4943	1.28927	Negative	Negative	Negative	11696095	7489708	75.9502	39.7334	6.48095	11.096	0.38779	-0.87414	0.21786	Negative	Negative	Negative
S134	9359412	6134531	76.515	39.711	7.029	19.4	-0.20787	-0.85177	0.40702	Negative	Negative	Negative	12686559	8167570	75.4239	39.6223	5.66746	18.17	-0.60431	-1.0144	-0.68891	Negative	Negative	Negative
S135	9600189	5516567	76.424	39.984	18.841	18.5	0.4231	1.1715	0.24068	Negative	Negative	Negative	8209735	4814299	75.3533	39.4924	14.6748	17.84	-0.2367	0.05569	0.22781	Negative	Negative	Negative
S136	10808622	5906867	77.164	39.738	24.099	18.84	-1.18968	-0.97311	-0.37638	Negative	Negative	Negative	12184104	7102558	69.8652	40.0622	8.09165	16.99	0.12102	-1.5334	-0.51076	Negative	Negative	Negative
S137	6294258	3735713	74.048	40.774	7.324	16.26	-1.06993	-0.43471	-0.65711	Negative	Negative	Negative	13385962	8788476	75.8086	39.8377	4.30854	17.11	-1.91675	-0.93284	-1.84501	Negative	Negative	Negative
S138	12140069	8029704	75.928	40.493	5.472	16.39	0.87228	-0.24648	-0.11587	Negative	Negative	Negative	8330614	5066131	74.8989	39.9074	10.4154	11.068	0.43327	-1.20298	0.05542	Negative	Negative	Negative
S139	9205252	6086431	76.927	40.033	6.717	10.97	-0.98821	0.01034	1.88627	Negative	Negative	Negative	9277354	5974186	75.5351	39.3039	5.48376	4.803	-0.32169	-0.16701	-0.99865	Negative	Negative	Negative
S140	9965144	6555880	76.616	40.326	6.856	22.2	0.18189	1.35301	-1.58966	Negative	Negative	Negative	10798149	6766964	76.2579	40.0169	9.65144	15.338	-0.41992	-0.88231	-0.78783	Negative	Negative	Negative
S141	10577619	6895718	77.1	40.321	8.336	17	-0.7885	1.0043	-0.80864	Negative	Negative	Negative	12304475	7992107	75.2676	39.9689	4.456	15.85	0.58427	-0.12207	-0.91522	Negative	Negative	Negative
S142	9947123	6127679	76.532	40.074	13.129	32.74	-1.73345	-2.55102	-1.08835	Negative	Negative	Negative	11215096	7224841	74.46	40.1375	4.49213	21.226	0.45897	-1.60901	-0.60281	Negative	Negative	Negative
S143	10184767	6169117	76.411	40.268	14.441	19.85	-0.74295	-1.5797	0.31507	Negative	Negative	Negative	11080472	7200956	76.4956	40.0062	6.94151	16.94	-1.03633	0.91044	-0.29582	Negative	Negative	Negative
S144	10260637	6389283	75.156	40.621	10.472	23.46	-0.34847	-1.29316	0.96604	Negative	Negative	Negative	11636298	7636484	77.0309	40.1888	6.80074	10.388	1.35691	1.03865	1.06162	Negative	Negative	Negative
S145	11505661	7688511	77.156	40.013	6.153	8.81	-0.23169	-1.11292	0.4593	Negative	Negative	Negative	9788951	6634674	77.0464	39.9314	3.67564	4.741	-1.31079	0.05873	0.6805	Negative	Negative	Negative
S146	7846978	4868305	76.71	40.1	12.568	17.68	-1.03396	-0.08442	1.94403	Negative	Negative	Negative	9665965	6133432	76.7621	39.7342	9.74282	13.91	0.75114	-0.17336	1.80749	Negative	Negative	Negative
S147	7849960	5275058	77.075	39.888	5.322	11.75	-0.54719	0.21513	-1.85503	Negative	Negative	Negative	8858629	5755215	76.6027	39.9659	7.30296	7.034	-0.34913	0.37172	-2.46347	Negative	Negative	Negative
S148	10859311	7095143	76.799	39.975	7.782	20.6	-1.00561	-0.5288	-0.14479	Negative	Negative	Negative	10997508	7024945	75.8864	39.6561	7.49492	18.69	-0.8117	0.58537	0.71327	Negative	Negative	Negative
S149	11371953	7523441	76.83	39.975	6.453	18.99	0.17304	-0.34639	-0.96546	Negative	Negative	Negative	8716692	5754335	75.485	39.8067	4.14166	8.586	-1.70824	0.86991	0.45752	Negative	Negative	Negative
S150	13637514	9180430	76.742	40.668	4.585	17.44	0.12325	1.21661	-0.42239	Negative	Negative	Negative	13724624	9330933	76.1786	40.5006	2.18317	14.75	-0.21078	-0.78204	0.10882	Negative	Negative	Negative
S151	8655850	5177082	77.147	40.143	16.355	15.08	0.78823	0.21528	0.21834	Negative	Negative	Negative	11529102	7651509	76.28	40.3781	5.14721	16.04	0.19484	-1.13945	0.6086	Negative	Negative	Negative
S152	11444759	6527048	75.614	40.277	18.754	24.43	-1.07372	-1.93187	0.06443	Negative	Negative	Negative	10623774	6571822	75.5758	40.0051	10.6316	17.684	-0.05174	-0.26716	-0.22988	Negative	Negative	Negative
S153	11160855	7118920	76.158	40.1	9.152	12.48	0.33372	-1.05249	0.76175	Negative	Negative	Negative	8848418	5480797	76.1845	40.1558	11.6004	8.14	0.71861	-0.97485	0.35903	Negative	Negative	Negative
S154	11495685	7709645	77.09	39.916	5.642	14.29	-0.3694	-0.6114	-0.47424	Negative	Negative	Negative	9655506	6110979	75.5529	40.4105	8.45793	9.264	0.22406	-0.49559	0.54754	Negative	Negative	Negative
S155	10672834	5592693	76.918	39.997	26.828	14.81	-0.68762	-1.38328	0.23324	Negative	Negative	Negative	10203891	6289272	76.4775	40.1072	12.0224	8.084	-0.06494	0.28562	-0.22345	Negative	Negative	Negative
S156	8889657	4714764	77.483	39.981	26.354	20.96	-0.00644	-0.54125	-0.49115	Negative	Negative	Negative	7977580	4931177	76.3677	39.5972	11.6937	11.552	-0.39027	-1.02724	-0.04936	Negative	Negative	Negative
S157	9043598	5983263	77.234	39.79	6.867	10.11	-0.50517	1.25991	0.50229	Negative	Negative	Negative	8262368	5224695	75.2868	39.8406	8.02095	4.185	-1.09387	0.76702	1.26943	Negative	Negative	Negative
S158	10794717	6441200	76.812	39.888	16.093	16.79	-1.61069	1.40706	-0.77986	Negative	Negative	Negative	7607117	4845044	76.0842	40.3311	8.7189	16.51	-1.51637	-0.43498	-0.77413	Negative	Negative	Negative
S159	11094841	7390207	76.861	40.031	6.088	16.18	0.57497	-0.25865	-1.07587	Negative	Negative	Negative	12204386	8045088	75.9972	40.3284	5.2603	17.31	-0.15737	0.44773	-0.09559	Negative	Negative	Negative
S160	9476208	4776125	77.033	39.964	29.796	28.71	-1.87035	-1.05744	-0.83943	Negative	Negative	Negative	9114776	5731352	74.8805	40.1816	8.15256	15.454	0.50907	-0.82911	-0.87772	Negative	Negative	Negative
S161	10381204	7030569	76.5	40.144	3.705	14.53	-0.10885	0.33098	-0.43016	Negative	Negative	Negative	9982964	6581191	76.5832	40.1026	5.92718	13.67	-1.23235	0.18147	1.12198	Negative	Negative	Negative
S162	7900159	5391480	76.93	40.009	3.626	14.55	-0.80294	1.30494	0.13776	Negative	Negative	Negative	7092506	4621800	75.6078	39.4023	5.42575	13.84	0.0367	-0.48947	-0.06614	Negative	Negative	Negative
S163	9897971	6718112	76.423	40.43	3.371	12.66	0.77083	-0.56239	0.36825	Negative	Negative	Negative	12281741	8344626	76.2519	40.4399	2.51157	6.681	0.52186	-1.70731	-1.51598	Negative	Negative	Negative
S164	10776196	6426405	76.156	40.323	15.386	26.14	-1.25745	0.03589	0.16689	Negative	Negative	Negative	10236279	6531326	76.6886	39.8759	9.05109	20.463	-0.01497	-0.38579	-0.22391	Negative	Negative	Negative
S165	9585113	6371113	76.564	40.656	5.856	20.38	0.50624	-1.24317	-0.06874	Negative	Negative	Negative	11735013	7625698	75.7811	40.0818	6.02205	17.69	-1.74252	0.05299	-0.94886	Negative	Negative	Negative
S166	13822432	8977293	76.815	40.379	8.458	17.42	-0.32941	0.54072	0.64688	Negative	Negative	Negative	15797763	10727889	76.4837	40.1243	2.45391	14	-0.15439	-1.18271	1.32359	Negative	Negative	Negative
S167	13173757	8658324	76.286	40.106	6.666	20.37	-0.88588	-0.70584	-0.71751	Negative	Negative	Negative	12847777	8416223	76.3685	39.976	6.2106	18.851	1.3744	0.11461	-0.20102	Negative	Negative	Negative
S168	9715528	6555133	76.808	40.195	4.638	10.65	0.72455	1.46991	-0.07589	Negative	Negative	Negative	11723511	7799126	76.4058	39.9926	4.60937	5.579	-0.39316	1.03502	0.19151	Negative	Negative	Negative
S169	7919567	4616394	73.864	40.381	8.908	16.6	-0.9562	-0.09194	1.08499	Negative	Negative	Negative	11841752	8087042	76.4572	40.4992	2.40339	14.93	0.41055	-0.11064	0.37773	Negative	Negative	Negative
S170	11336537	5457987	77.005	40.048	33.085	14.86	0.79776	0.02532	-1.17423	Negative	Negative	Negative	8508416	5487213	75.3538	39.8992	6.39678	9.21	-1.42815	0.83981	-1.00541	Negative	Negative	Negative
S171	10817981	6352942	77.154	40.177	17.834	16.31	0.66961	1.04139	0.14026	Negative	Negative	Negative	11794758	7905595	75.7598	40.2068	2.99708	15.14	0.32918	0.15463	0.35873	Negative	Negative	Negative
S172	9605127	6063148	76.802	40.276	11.077	16.05	-0.91536	0.44925	-0.32159	Negative	Negative	Negative	9455789	5989964	75.9556	39.9819	8.93705	14.9	0.01822	-0.1387	0.86353	Negative	Negative	Negative
S173	12085526	8211235	76.09	40.404	2.847	17.26	0.7941	0.90549	-0.53466	Negative	Negative	Negative	12389712	8284581	76.2448	39.9721	4.1458	16.95	-0.61507	-0.41223	0.32849	Negative	Negative	Negative
S174	11823099	7076532	76.995	39.808	16.083	16.26	-0.16554	-1.63321	0.77676	Negative	Negative	Negative	12433870	8184096	76.7067	39.9536	5.8437	13.32	0.49293	0.71701	1.1285	Negative	Negative	Negative
S175	7166111	4885339	77.045	39.964	3.873	8.53	-0.3119	1.12477	-0.50146	Negative	Negative	Negative	11911562	8083965	76.422	40.1519	2.7858	6.517	0.04839	-0.30661	1.26771	Negative	Negative	Negative
S176	11824685	7147378	76.731	39.829	15.024	18.13	-0.81947	-1.38325	1.34111	Negative	Negative	Negative	7684018	5084218	76.5547	40.0622	5.67207	14.46	-0.75694	-0.49685	1.52141	Negative	Negative	Negative
S177	11139751	7358111	76.499	39.665	6.258	22.09	-0.70882	0.70865	0.42334	Negative	Negative	Negative	10601377	6994738	75.9712	39.7165	4.69961	14.188	-1.59592	0.21731	-0.01198	Negative	Negative	Negative
S178	12363802	7254539	76.423	40.033	17.254	21.21	-1.90278	-1.12563	-0.03298	Negative	Negative	Negative	12122436	8023070	76.2926	40.0051	5.16221	18.539	0.01034	0.06095	0.41448	Negative	Negative	Negative
S179	11137179	6816470	76.824	40.034	13.595	22.41	-0.27724	1.39542	-0.59859	Negative	Negative	Negative	10099369	6542609	76.1563	40.1199	6.71464	13.398	-0.40394	0.15781	-0.69945	Negative	Negative	Negative
S180	9384981	6102806	77.041	40.169	8.685	15.24	-0.27905	0.86934	-0.47705	Negative	Negative	Negative	10027867	6812670	76.5741	40.3032	3.08687	16.14	-0.09882	0.2856	-1.28095	Negative	Negative	Negative
S181	11105963	7173289	76.418	40.111	8.397	19.64	-0.60717	-2.37	-0.95512	Negative	Negative	Negative	11565229	7449651	73.2202	40.3409	3.8444	13.108	-0.17024	-0.9104	-0.96687	Negative	Negative	Negative
S182	11908836	7492310	76.849	40.107	11.23	15.25	0.47251	-0.49729	1.27559	Negative	Negative	Negative	10340852	6946131	76.0492	39.8796	2.99354	15.37	1.15974	0.13664	-0.23559	Negative	Negative	Negative
S183	9923205	6193699	77.301	39.809	12.66	14.66	-0.11025	-0.08171	-1.06862	Negative	Negative	Negative	11188313	7418651	76.4641	39.9826	5.17476	14.86	-0.71668	1.92158	-0.74603	Negative	Negative	Negative
S184	9183795	6084530	76.017	40.342	5.23	18.46	0.43504	-1.34119	-0.10991	Negative	Negative	Negative	11242899	7424763	76.2554	40.3933	5.23079	16.24	0.43458	-1.21729	0.95655	Negative	Negative	Negative
S185	9707512	5046251	77.253	40.075	27.701	14.8	0.26753	-0.53736	-0.38792	Negative	Negative	Negative	9082489	6125515	76.6345	39.8626	3.46645	6.302	0.11568	0.04376	-0.49357	Negative	Negative	Negative
S186	7729348	5235220	76.692	40.104	3.921	18.65	-2.34783	1.73002	-1.71701	Negative	Negative	Negative	9164562	6053168	77.0477	39.7674	6.50716	13.627	1.1868	-1.77963	0.96363	Negative	Negative	Negative
S187	9246879	6058710	75.67	40.279	4.807	10.711	0.63338	0.5206	1.04179	Negative	Negative	Negative	12862069	8498944	76.6823	40.5356	5.01602	5.87	0.31831	0.59121	1.88362	Negative	Negative	Negative
S188	7078402	4717686	75.195	40.417	2.353	11.884	-0.69611	0.01817	-0.49776	Negative	Negative	Negative	8758034	5763430	76.8027	40.7564	5.64112	11.37	-1.199	-0.13	-0.02346	Negative	Negative	Negative
S189	9187583	6016598	75.514	40.542	5.043	19.96	0.78719	-0.49344	-0.18114	Negative	Negative	Negative	10494050	6923792	76.5115	40.9069	4.64309	9.3	-0.18855	0.07309	1.13513	Negative	Negative	Negative
S190	10133448	6520693	75.718	40.264	7.049	18.82	-0.74395	1.52565	0.29227	Negative	Negative	Negative	8723843	5809173	76.4221	40.6672	3.88754	19.5	-0.10303	-0.67779	-0.75664	Negative	Negative	Negative
S191	11561553	6263060	74.589	40.338	7.733	16.2	-1.00855	2.49471	0.47266	Negative	Negative	Negative	8613511	5628847	76.6384	40.4445	6.11073	15.36	-0.06322	-0.41037	0.0621	Negative	Negative	Negative
S192	9747520	6210678	75.828	40.272	8.223	19.867	0.36409	-1.32857	-0.24577	Negative	Negative	Negative	9895055	6509010	76.3097	40.9873	5.14227	12.34	-0.19745	-0.7434	-0.55431	Negative	Negative	Negative
S193	10949542	6462543	74.325	40.448	13.424	19.93	-0.70814	0.03504	1.44626	Negative	Negative	Negative	10221037	6597650	76.1341	40.9924	6.60687	17.08	1.66883	1.31515	-0.83072	Negative	Negative	Negative
S194	8885164	5561448	75.003	40.227	8.589	18.01	-0.60585	0.26387	-0.71363	Negative	Negative	Negative	8421688	5418786	77.1733	40.4862	8.56613	13.49	-0.00592	-0.60303	0.33352	Negative	Negative	Negative
S195	9409245	6181055	75.805	40.46	5.046	13.665	1.13854	-1.19797	0.23728	Negative	Negative	Negative	10898123	7376522	77.1312	40.3756	3.07048	7.62	-0.06313	1.09791	1.06468	Negative	Negative	Negative
S196	13018073	8062428	74.946	40.397	9.555	18.33	-0.65479	-1.55752	0.7873	Negative	Negative	Negative	10957927	6664531	76.9584	40.3586	13.3202	16.33	0.91561	-1.03011	-0.59271	Negative	Negative	Negative
S197	8238430	5305505	75.078	40.122	5.692	17.52	-0.00058	0.31463	-0.60939	Negative	Negative	Negative	8352378	4986657	76.5572	40.9858	14.6498	13.4	-0.97277	-0.33678	0.18357	Negative	Negative	Negative
S198	9228484	6007142	75.449	40.518	5.348	17.46	0.32955	-0.94162	1.06315	Negative	Negative	Negative	8774324	5828653	76.5996	40.8851	4.38037	14.16	2.06482	0.77814	0.69599	Negative	Negative	Negative
S199	8246948	5535342	76.024	40.927	3.077	19.543	1.18064	-0.81145	0.2266	Negative	Negative	Negative	8419666	5455024	76.1623	41.3241	6.52018	12.9	0.35152	-0.68889	1.07962	Negative	Negative	Negative
S200	10851849	6860505	74.885	40.338	7.541	21.271	-1.06106	-0.44682	-1.39241	Negative	Negative	Negative	10291559	6685752	77.0974	39.9508	7.32378	13.51	1.15531	-1.37121	0.21142	Negative	Negative	Negative
S201	10740915	7130074	75.798	40.388	3.789	18.51	0.36679	-0.01734	-1.27897	Negative	Negative	Negative	11399349	7605404	76.2426	40.8621	3.3744	14.3	-0.42274	-0.23658	-0.60029	Negative	Negative	Negative
S202	8765419	5555416	74.253	40.469	6.2	13.362	-0.38669	-1.51927	0.40927	Negative	Negative	Negative	6811677	4563349	77.5455	40.0472	4.7593	7.55	1.24624	-0.57096	-0.31646	Negative	Negative	Negative
S203	9805880	6018754	75.402	40.155	10.946	18.96	0.62879	1.13764	-1.34563	Negative	Negative	Negative	11188768	7437557	76.7	40.3625	4.4522	15.7	0.69931	0.65073	-1.13953	Negative	Negative	Negative
S204	14873436	8242488	74.137	40.404	19.037	33.583	-0.2904	-0.60383	-0.53184	Negative	Negative	Negative	7466717	4774282	76.2598	40.9243	7.9619	23.71	-1.96086	-0.04664	-1.19173	Negative	Negative	Negative
S205	10454341	6913511	76.39	39.759	4.911	7.493	-0.49202	-0.52153	-0.81611	Negative	Negative	Negative	7984376	5183091	77.4292	40.5288	7.72475	1.46	-0.66287	0.30284	0.99551	Negative	Negative	Negative
S206	7426565	4902468	76.499	40.257	5.02	17.17	0.15317	-0.96999	-2.96209	Negative	Negative	Negative	11520128	7679618	76.4193	40.8655	3.53561	12.82	0.88559	-1.16167	-1.02554	Negative	Negative	Negative
S207	9371182	6025241	75.754	40.059	6.654	20.295	-1.23539	-0.38012	-0.11118	Negative	Negative	Negative	9176099	6106484	76.2308	40.6421	3.51324	11.99	1.58044	0.68539	-0.14906	Negative	Negative	Negative
S208	11032527	6619292	75.172	40.477	12.551	19.698	-0.18446	-2.18884	-0.40372	Negative	Negative	Negative	10574146	7035625	76.4545	40.5533	3.93132	13.16	0.86443	-0.5369	-0.41075	Negative	Negative	Negative
S209	12172975	7183334	74.615	40.268	13.909	17.55	-1.17379	0.13542	0.15749	Negative	Negative	Negative	8418193	5684531	77.3038	40.2903	3.52106	13.24	-1.0093	-0.83364	-1.46569	Negative	Negative	Negative
S210	10657812	7195513	76.531	40.692	2.658	21.42	0.14916	-0.40145	-0.26451	Negative	Negative	Negative	10511387	7087169	76.528	41.21	2.90954	18.64	-0.70723	0.35783	-1.0084	Negative	Negative	Negative
S211	10189491	6442281	74.98	40.428	7.949	17.22	-0.09339	1.00073	0.2791	Negative	Negative	Negative	7639360	4830572	75.4932	40.7466	7.83476	13.14	1.85865	-0.61321	-0.25575	Negative	Negative	Negative
S212	11726968	7701568	75.987	40.206	5.465	16.68	-0.51505	-1.01392	1.20126	Negative	Negative	Negative	11649004	7697367	75.97	40.7375	4.01523	14.53	-0.79818	0.15659	0.42244	Negative	Negative	Negative
S213	9715231	5717497	75.563	40.362	15.187	18.08	0.81066	-0.71125	-1.49491	Negative	Negative	Negative	8232811	5448369	76.7972	40.1104	5.38039	15.86	0.62512	-0.49504	-1.00483	Negative	Negative	Negative
S214	9963206	6038937	74.651	40.257	11.154	16.41	-0.01648	0.97612	-0.7965	Negative	Negative	Negative	9973923	6459791	76.7177	40.3432	7.07282	14.55	-0.36388	-0.05313	-1.54082	Negative	Negative	Negative
S215	10816957	7275775	76.735	40.255	3.242	14.71	1.23439	1.84357	0.26322	Negative	Negative	Negative	9388906	6284773	76.6608	40.4478	3.79851	12.27	0.59952	-0.15739	0.01005	Negative	Negative	Negative
S216	8915209	4993861	74.392	40.322	18.017	18.64	-0.6124	-0.46761	-1.21095	Negative	Negative	Negative	10022916	6174471	76.4419	40.3375	11.195	16.98	-0.36432	-1.04387	0.07773	Negative	Negative	Negative
S217	7962934	5256729	76.604	40.152	4.952	12.939	-0.16906	-0.63578	0.75357	Negative	Negative	Negative	9782869	6595186	77.1883	40.2186	3.67331	7.93	0.36806	-0.31714	0.52149	Negative	Negative	Negative
S218	9025414	6032638	76.299	40.362	3.317	16.45	0.04	-0.18473	-0.3087	Negative	Negative	Negative	9667458	6477928	76.7315	41.1021	3.90223	17.69	0.2192	0.72946	-0.84305	Negative	Negative	Negative
S219	11913597	7478653	74.668	40.413	7.667	22.04	1.19883	0.10877	-0.63575	Negative	Negative	Negative	9756998	6320118	76.349	40.4147	6.4888	13.54	-0.24216	-1.36868	-0.2274	Negative	Negative	Negative
S220	14459959	8471060	73.078	40.885	12.452	18.56	1.9649	-0.62718	0.71937	Negative	Negative	Negative	9350835	6094385	76.4841	40.4769	6.16401	16.09	0.55993	-1.34494	0.18763	Negative	Negative	Negative
S221	9740032	6301144	75.565	40.468	6.031	17.182	0.47058	0.30836	1.50453	Negative	Negative	Negative	7646591	5102838	76.9467	40.2944	4.22438	11.3	0.12008	1.26119	-0.51988	Negative	Negative	Negative
S222	6585404	4204586	75.131	40.129	6.608	20.1	-0.63888	0.78728	-0.62256	Negative	Negative	Negative	8854900	5706785	76.463	40.2122	7.28614	18.74	0.53272	-0.36629	-1.027	Negative	Negative	Negative
S223	8797746	5598226	74.564	40.238	6.095	19.08	0.33724	-0.68175	0.43861	Negative	Negative	Negative	9885640	6058666	76.3831	40.4992	12.1499	17.07	0.23761	1.02471	-0.01789	Negative	Negative	Negative
S224	10808444	6734454	75.265	40.377	9.233	19.85	0.94252	-0.77133	-1.84536	Negative	Negative	Negative	8100499	4955727	70.7495	41.0623	4.70868	10.87	-1.18712	-1.36094	-0.53616	Negative	Negative	Negative
S225	10010985	6099357	74.547	40.657	10.587	19.14	0.3867	-1.28904	-1.28424	Negative	Negative	Negative	9282164	6100128	76.4571	40.597	5.21435	15.47	1.02758	-0.86545	-0.61856	Negative	Negative	Negative
S226	11397274	7584956	75.957	40.596	3.231	16.875	-0.12508	1.00658	-2.40868	Negative	Negative	Negative	8979181	5987293	75.7955	41.2792	2.96308	8.48	0.21744	2.91801	-1.8433	Negative	Negative	Negative
S227	8369077	5328263	75.308	40.545	7.294	17.06	-1.09768	0.63768	-0.33796	Negative	Negative	Negative	8499706	5632751	76.6618	40.2937	4.72226	14.59	-0.25254	-0.98885	-0.16932	Negative	Negative	Negative
S228	11589130	7366599	75.926	40.267	7.781	24.306	-0.99076	0.4724	-0.07168	Negative	Negative	Negative	7286855	4931396	76.966	40.3484	2.98329	12.73	-1.45302	0.89031	-0.38275	Negative	Negative	Negative
S229	8282878	5381914	75.198	40.429	5.116	13.8	-0.94025	1.53928	0.31183	Negative	Negative	Negative	11297740	5993884	76.8286	40.5381	24.9651	16.61	-0.46357	0.90537	-0.41614	Negative	Negative	Negative
S230	10652781	6585385	75.302	40.574	9.292	23.142	-0.31198	0.06382	-1.5827	Negative	Negative	Negative	14544281	6595737	76.957	39.8907	35.0355	14.81	0.00806	-0.03728	-0.72629	Negative	Negative	Negative
S231	9675392	6382982	75.885	40.628	3.903	24.286	-1.03138	-1.0838	-0.59861	Negative	Negative	Negative	10778866	5922888	75.3922	39.8717	18.3813	13.49	-0.46995	0.45599	-1.10053	Negative	Negative	Negative
S232	8530192	5671314	75.909	40.429	2.953	16.38	-0.59549	0.13669	0.59766	Negative	Negative	Negative	11986805	5851647	74.0247	40.1786	26.7306	16.41	1.54806	0.72077	0.51342	Negative	Negative	Negative
S233	10671945	7084164	76.03	40.278	3.714	16.44	0.36443	-0.96955	-0.7668	Negative	Negative	Negative	12119876	7115038	75.2688	40.4334	12.3288	15.74	-1.11292	-0.00584	-0.46405	Negative	Negative	Negative
S234	10227406	6487980	76.201	40.687	8.382	15.26	-0.60814	0.84093	-0.19269	Negative	Negative	Negative	9723579	5896310	76.0892	40.476	10.2504	15.16	-0.75427	1.45471	-0.01441	Negative	Negative	Negative
S235	8280153	5396631	75.727	40.702	4.892	21.975	-1.01465	0.71535	-1.52602	Negative	Negative	Negative	9283436	4569753	72.1954	40.4242	24.1403	15.59	-0.24807	-2.22106	-1.80745	Negative	Negative	Negative
S236	9738092	6214235	75.358	40.348	6.554	23.852	-0.27671	-0.7226	-0.58856	Negative	Negative	Negative	8595165	4199210	71.2095	39.7627	23.4344	13.94	1.25731	-0.45545	-1.84224	Negative	Negative	Negative
S237	10572357	7070189	76.234	40.705	2.955	7.465	-1.82592	-1.30226	-0.54774	Negative	Negative	Negative	9076737	5493058	74.8277	40.2271	8.99573	9.74	-1.09253	-1.4672	0.43011	Negative	Negative	Negative
S238	10636563	6820198	75.334	40.419	7.116	21.503	0.5188	-1.54291	0.82987	Negative	Negative	Negative	11590390	5884952	75.0253	40.1571	24.6524	10.81	-2.63345	-0.62177	-1.7595	Negative	Negative	Negative
S239	9314080	5698881	75.394	40.064	10.595	20.62	-0.92383	-0.24626	-0.6011	Negative	Negative	Negative	15074989	5318283	68.5641	39.8396	43.7097	12.74	0.066	-2.3848	3.4241	Negative	Negative	Negative
S240	9036811	5808757	75.743	40.327	6.402	20.41	0.92292	-0.02364	-0.79855	Negative	Negative	Negative	13437456	6320333	72.6445	40.0852	27.8984	16.75	-1.37485	-0.09426	-1.21531	Negative	Negative	Negative
S241	9775828	5982209	76.13	40.432	11.682	14.537	-1.87328	-2.60007	-0.38763	Negative	Negative	Negative	7830802	4507359	74.0686	40.1375	12.6104	6.88	-0.70626	0.81685	0.03586	Negative	Negative	Negative
S242	7933952	5256263	74.538	40.627	2.923	18.23	-1.39355	0.09596	-0.14104	Negative	Negative	Negative	10271814	5329655	75.2408	40.3315	23.2138	15.35	-2.16877	-0.0855	-1.99261	Negative	Negative	Negative
S243	13213152	8467451	76.082	40.55	8.449	20.72	0.68233	1.16651	-0.14821	Negative	Negative	Negative	10836024	6499033	75.0863	40.1144	9.80664	14.9	-1.89357	-0.39529	0.83856	Negative	Negative	Negative
S244	9001440	5913812	75.229	40.185	4.571	18.16	-0.92102	-0.70688	0.68548	Negative	Negative	Negative	10018937	5568481	74.9111	39.7372	16.802	19.04	-1.02428	-0.19749	0.48096	Negative	Negative	Negative
S245	7658445	4708529	74.382	40.057	9.791	17.7	-0.57656	-0.62069	-1.93511	Negative	Negative	Negative	7235879	3718306	73.5381	39.9028	21.8749	11.06	-0.43735	0.69903	-0.83021	Negative	Negative	Negative
S246	9317719	6024839	74.839	40.449	5.294	20.41	0.14049	0.28607	0.49386	Negative	Negative	Negative	10387253	5705010	72.8109	40.1241	15.313	12.91	-0.40983	-0.76721	-1.4648	Negative	Negative	Negative
S247	43667854	23364785	75.25	39.994	22.825	19.56	-0.11675	-1.40304	-1.25357	Negative	Negative	Negative	10740689	4461548	71.9426	39.9529	36.4039	15.99	0.42218	-0.63735	-1.15669	Negative	Negative	Negative
S248	12007980	7151292	75.665	40.436	13.187	18.327	0.174	0.83986	-0.4207	Negative	Negative	Negative	12362783	7582807	73.1853	40.9697	5.34518	11.64	1.77617	-0.69526	1.90421	Negative	Negative	Negative
S249	9923697	6610856	76.568	40.794	3.709	13.58	0.79449	0.10937	-0.29466	Negative	Negative	Negative	14108694	8948059	75.9365	41.3352	5.41017	13.9	0.72079	-0.56961	-0.16089	Negative	Negative	Negative
S250	10599650	6943325	76.497	40.813	5.384	21.762	-0.96453	-2.74368	-1.47467	Negative	Negative	Negative	11877693	7578309	76.4348	40.6587	5.64525	12.53	0.25004	0.40991	-1.73577	Negative	Negative	Negative
S251	11423835	7017147	75.963	40.224	10.893	20.32	-0.1186	-1.26249	-1.50492	Negative	Negative	Negative	12468306	7728068	76.737	40.0363	8.98649	18.78	-0.03166	1.02293	0.62679	Negative	Negative	Negative
S252	10201908	6642296	76.349	40.579	5.691	34.783	-0.95139	0.35834	-0.26704	Negative	Negative	Negative	13300341	8475587	76.4811	40.9505	5.91047	9.37	0.4591	-0.19141	1.10858	Negative	Negative	Negative
S253	9990726	6434066	75.308	40.34	5.249	17.31	-0.65377	-0.38676	1.07423	Negative	Negative	Negative	15454986	7094349	75.7723	41.0716	33.3034	15.07	-0.57478	-1.37999	-0.66368	Negative	Negative	Negative
S254	6980051	4432314	74.627	40.29	5.7	20.135	0.24668	0.18038	-1.68833	Negative	Negative	Negative	11602290	6877882	75.9032	40.7408	12.2117	13.9	-0.24701	1.47745	-0.70059	Negative	Negative	Negative
S255	10869636	7063139	75.955	40.453	5.258	18.41	-0.22056	1.15875	0.08623	Negative	Negative	Negative	11938853	6417570	76.4336	40.9229	21.7026	12.43	-0.51382	0.12495	-1.11633	Negative	Negative	Negative
S256	8736432	5692611	75.925	40.447	4.955	15.28	-0.15235	0.14676	-0.55624	Negative	Negative	Negative	10797419	7038689	76.1959	40.8248	5.96239	15.89	0.44723	-0.7698	-0.33933	Negative	Negative	Negative
S257	9718380	5799445	76.093	40.278	13.675	17.139	-0.05158	0.90447	-1.38267	Negative	Negative	Negative	8109901	5219101	77.0022	40.7694	8.22419	13.49	-0.26595	-1.1698	-0.27939	Negative	Negative	Negative
S258	8334197	5437498	75.95	40.438	5.151	16.155	-1.17417	-0.86401	0.51811	Negative	Negative	Negative	9201539	6152914	76.5512	40.8115	3.9193	8.96	-0.56826	-1.8166	-0.8203	Negative	Negative	Negative
S259	10919481	6975351	75.781	40.52	7.002	17.18	-0.31784	-2.21222	1.82975	Negative	Negative	Negative	10387711	6722387	76.5537	40.6005	7.10162	15.81	-2.18629	-1.12873	1.74062	Negative	Negative	Negative
S260	11773044	7599238	76.437	40.2	6.815	16.3	0.3307	-0.96529	0.36868	Negative	Negative	Negative	9131928	5843016	77.0719	40.6772	8.92857	12.11	-0.03718	0.17186	-0.51898	Negative	Negative	Negative
S261	8563297	5473239	76.1	40.332	7.358	27.138	-1.71672	0.0945	-1.44424	Negative	Negative	Negative	10524230	5944051	76.3442	40.8341	19.1243	18.07	0.73855	-1.07348	0.03154	Negative	Negative	Negative
S262	10398329	6605740	75.702	40.48	7.251	21.876	1.68912	0.07144	-0.5817	Negative	Negative	Negative	8154474	5230624	75.3715	41.2223	6.45142	10.97	-1.38511	1.03688	-0.29192	Negative	Negative	Negative
S263	11129460	5820831	74.624	40.14	23.277	20.887	-0.09772	-0.20953	-1.1931	Negative	Negative	Negative	8903025	5543044	76.0339	40.5762	10.2498	13.55	-0.62083	0.03983	-0.08669	Negative	Negative	Negative
S264	10848355	7147711	75.847	40.783	3.944	20.6	-0.97394	-1.14879	-0.56809	Negative	Negative	Negative	11778352	7807414	75.8165	41.406	4.02357	18.74	-1.1311	-1.08857	-1.00724	Negative	Negative	Negative
S265	9870341	5680638	74.65	40.318	15.281	19.891	-0.91278	-1.46796	0.56663	Negative	Negative	Negative	8370188	5251462	76.5325	40.348	10.0508	11.5	-0.20303	0.35566	-0.35947	Negative	Negative	Negative
S266	12059891	6533590	75.153	40.444	21.202	26.987	-0.17364	-0.41736	0.67	Negative	Negative	Negative	8002566	5098669	76.8836	40.339	9.2821	16.9	-0.76554	0.29376	-0.37543	Negative	Negative	Negative
S267	9479305	5766050	75.096	40.427	10.719	24.403	1.03826	-0.88831	-0.48095	Negative	Negative	Negative	7027246	4415083	76.3596	40.2289	9.76726	15.41	0.51288	-0.44063	-0.52256	Negative	Negative	Negative
S268	12445006	8371131	76.838	40.058	3.008	13.37	0.78332	-2.69127	0.6838	Negative	Negative	Negative	12460559	7577951	77.1141	40.3589	13.6881	13.81	-1.49525	0.64743	0.55616	Negative	Negative	Negative
S269	9147603	5665378	76.296	40.202	10.333	16.38	-0.20242	-0.08706	0.43402	Negative	Negative	Negative	10852093	5437740	76.5051	41.1707	29.0678	12.76	-0.57052	-0.23835	0.63419	Negative	Negative	Negative
S270	9782405	6148024	76.402	40.078	9.117	20.04	-0.17754	-0.52911	0.31114	Negative	Negative	Negative	8699663	5746375	76.62	40.2062	5.21868	15.4	0.19756	2.12462	0.60797	Negative	Negative	Negative
S271	9397342	4827921	76.164	40.502	26.511	24.587	-0.7545	-1.7574	-0.97161	Negative	Negative	Negative	8941801	5697009	76.5786	41.186	8.87991	13.83	-0.59902	-0.2161	-0.28046	Negative	Negative	Negative
S272	10005786	6832469	76.392	40.281	3.915	8.761	-0.93384	-0.33276	-0.5898	Negative	Negative	Negative	10052653	6557402	77.4423	39.9117	7.50395	7.22	-0.45445	-0.94123	-0.78433	Negative	Negative	Negative
S273	11433943	7283894	76.41	40.19	8.133	20.57	-0.68804	-1.66193	-0.45387	Negative	Negative	Negative	9163700	6097107	76.418	40.6186	4.12453	16.41	-0.40333	0.31733	-0.41468	Negative	Negative	Negative
S274	11329109	6777803	76.215	40.361	13.719	13.574	0.09572	-1.17001	0.60525	Negative	Negative	Negative	7201774	4801586	76.4574	40.4775	4.06835	6.58	0.79609	-0.88821	-0.83996	Negative	Negative	Negative
S275	12566090	7119628	75.74	40.201	17.92	22.62	0.31144	-0.82615	1.27825	Negative	Negative	Negative	9159523	6003565	76.6119	40.1799	6.0328	14.47	1.67796	0.68012	-0.64764	Negative	Negative	Negative
S276	10317211	6498624	75.696	40.389	8.073	26.938	0.62751	-0.62513	-1.38056	Negative	Negative	Negative	7578427	4922368	77.0704	40.3142	7.63462	17.61	-1.05344	-0.98479	-1.77914	Negative	Negative	Negative
S277	10864203	5094815	76.23	40.28	13.442	14.82	-0.53529	0.8111	2.04207	Negative	Negative	Negative	8208675	5079006	76.9321	40.2418	11.9399	15.09	-0.85042	0.06188	-0.19072	Negative	Negative	Negative
S278	10196254	6681609	76.085	40.414	4.595	22.935	0.51185	0.82846	-0.87381	Negative	Negative	Negative	9813678	6487936	76.0006	40.0957	4.12217	12.04	-1.16301	0.23856	-0.47909	Negative	Negative	Negative
S279	8722924	5684783	76.058	40.491	8.187	14.84	-0.3913	-1.5107	-1.31555	Negative	Negative	Negative	8865910	5910080	76.0591	40.7785	3.36706	15.2	-0.71905	0.45732	-0.47872	Negative	Negative	Negative
S280	12424338	7942330	75.342	40.552	9.245	31.672	-0.50082	-0.921	-0.49338	Negative	Negative	Negative	10205311	6374945	75.3557	40.7496	9.09314	24.59	1.04737	-0.46664	-0.78233	Negative	Negative	Negative
S281	9614175	5630258	76.092	40.066	17.782	23.232	-1.03987	-1.57201	-1.95632	Negative	Negative	Negative	7599396	4985341	76.5155	39.8883	5.77658	17.33	0.4254	0.61237	-0.76681	Negative	Negative	Negative
S282	10732081	6990790	75.675	40.254	7.789	20.97	-0.36766	-1.61687	-1.38414	Negative	Negative	Negative	8365365	5518654	76.7746	40.4372	5.76067	13.58	-0.07482	-1.71115	0.19796	Negative	Negative	Negative
S283	9423194	5856700	75.38	40.179	11.774	16.82	-0.80921	-0.93749	-0.57955	Negative	Negative	Negative	6926449	4395242	75.4551	40.6854	7.73162	15.56	1.26179	-2.2404	-1.63549	Negative	Negative	Negative
S284	10367854	6894854	76.734	39.991	7.105	16.71	0.81983	-0.71056	-0.98596	Negative	Negative	Negative	9367887	6010675	75.2893	40.7749	6.3545	11.37	0.4856	-0.43994	0.13531	Negative	Negative	Negative
S285	9069858	6172898	75.607	40.441	3.352	15.273	0.23614	0.35983	-1.27639	Negative	Negative	Negative	8298749	5554478	76.0376	40.7543	3.32787	9.58	-1.57438	-1.16593	-1.38992	Negative	Negative	Negative
S286	12685040	7869551	75.801	40.107	12.647	32.711	-0.60212	0.78626	0.21003	Negative	Negative	Negative	10498321	6882649	76.7277	40.4205	6.13731	23.77	-0.49662	0.1595	-0.28619	Negative	Negative	Negative
S287	12497246	8224911	75.692	40.38	6.93	19.35	-1.51043	-1.32778	0.86905	Negative	Negative	Negative	9829151	6438173	76.5058	40.5472	6.14542	17.2	-0.98211	-1.10458	1.36279	Negative	Negative	Negative
S288	7958409	5383641	76.333	40.18	4.667	13.262	0.11342	1.61549	-1.12524	Negative	Negative	Negative	11661951	7694887	76.61	40.5668	4.93638	10.91	0.37286	0.16405	0.07821	Negative	Negative	Negative
S289	11273247	7661542	76.308	40.173	4.46	11.635	-0.90503	-1.20261	-0.98335	Negative	Negative	Negative	7968689	5331729	76.5374	40.7753	3.83763	8.92	-1.16003	-0.3396	-0.30958	Negative	Negative	Negative
S290	11135318	7259425	76.275	39.931	8.374	15.89	-2.43115	-1.51296	0.98121	Negative	Negative	Negative	8699913	5760756	76.9445	40.4764	5.6562	13.23	-0.02307	0.74529	0.49413	Negative	Negative	Negative
S291	8825423	5916451	76.046	40.171	5.697	15.3	-0.61179	-0.00543	-1.3819	Negative	Negative	Negative	12523601	8358187	76.474	40.4078	3.79777	15.52	-1.26156	1.72591	-1.82703	Negative	Negative	Negative
S292	12789024	8071436	75.535	40.229	10.496	18.85	-0.59051	0.07285	-0.86825	Negative	Negative	Negative	8783301	5644381	76.8222	40.2109	8.1831	14.31	-1.2591	0.50044	0.35942	Negative	Negative	Negative
S293	10284069	6829585	76.407	40.349	6.569	17.92	-1.20921	-0.60531	0.66511	Negative	Negative	Negative	8591845	5714879	76.4329	40.824	4.17191	16.55	-0.06455	0.18088	0.13097	Negative	Negative	Negative
S294	9787341	6691442	76.33	40.308	4.047	17.59	-1.65429	-0.43257	0.15587	Negative	Negative	Negative	11334926	7559607	76.5948	40.4606	4.30542	15.86	-0.70734	1.57828	-0.37064	Negative	Negative	Negative
S295	9251600	6115108	75.411	40.48	6.085	18.37	0.61943	-0.08314	-1.20937	Negative	Negative	Negative	11364344	7326673	76.3334	40.641	7.51407	15.77	-0.72732	0.89269	0.11309	Negative	Negative	Negative
S296	10921010	7256796	76.089	40.079	6.219	18.719	-1.22508	0.83229	-0.25837	Negative	Negative	Negative	9746927	6417659	74.711	40.593	3.13987	11.85	0.1935	-0.84824	1.24996	Negative	Negative	Negative
S297	10756762	7121784	76.218	40.165	6.978	17.48	1.45112	-0.11744	-0.34942	Negative	Negative	Negative	9348177	6019739	76.406	40.7484	7.36461	16.22	-0.33593	-1.68169	-0.5984	Negative	Negative	Negative
S298	10804178	7169930	75.925	40.226	6.298	18.421	0.46844	-0.00275	-0.7953	Negative	Negative	Negative	8688061	5717805	75.8915	40.568	4.71353	13.46	0.16424	0.31371	-0.85225	Negative	Negative	Negative
S299	8977899	6029569	76.709	39.66	6.033	12.97	-0.85249	-0.22905	-0.54375	Negative	Negative	Negative	9160666	6064103	76.7004	40.2355	5.06768	11.26	-1.22242	0.39594	-1.21185	Negative	Negative	Negative
S300	10189390	6836596	75.938	40.285	5.116	15.22	0.18644	1.55498	0.32517	Negative	Negative	Negative	8457534	5567179	76.4788	40.5743	5.49482	13.42	-0.27858	1.11447	0.00808	Negative	Negative	Negative
S301	9262438	6232086	75.877	40.237	4.77	16.367	0.51494	-0.39244	-2.96658	Negative	Negative	Negative	10780694	6259994	76.7096	40.8696	17.5926	10.29	0.03932	-1.30251	-1.28774	Negative	Negative	Negative
S302	9818803	6322436	75.302	40.939	3.998	18.26	-0.27851	-0.03246	-0.37022	Negative	Negative	Negative	7547795	4657883	71.671	39.9273	4.42702	9.33	-0.65453	-0.96212	-1.68918	Negative	Negative	Negative
S303	9675407	6211675	75.148	40.242	4.42	22.66	0.17201	-1.02721	0.29946	Negative	Negative	Negative	6175223	3670815	69.2753	39.6866	4.15196	10.56	-0.32091	-1.28915	-0.07572	Negative	Negative	Negative
S304	9116966	5540880	74.741	40.461	9.403	19.45	0.14961	-0.24525	-1.80143	Negative	Negative	Negative	7152041	4298392	73.0212	39.4848	9.03552	13.82	0.31916	0.75326	0.02882	Negative	Negative	Negative
S305	10121160	6603464	75.362	40.973	3.129	16.87	-0.58735	-0.42861	0.28716	Negative	Negative	Negative	13287110	8306603	72.5074	39.709	4.4584	11.15	0.57785	-0.86534	0.75598	Negative	Negative	Negative
S306	6808353	4458312	75.677	40.688	3.247	17.33	0.6786	-2.22719	-0.08376	Negative	Negative	Negative	7763777	4733966	71.0788	39.7496	4.70608	14.22	-0.40166	0.51897	0.35328	Negative	Negative	Negative
S307	8375814	5377096	75.353	40.17	4.927	20.98	-0.45331	-0.11984	0.03294	Negative	Negative	Negative	9677266	5490234	68.1469	39.4562	7.40574	11.52	-1.74045	-0.27039	-0.62248	Negative	Negative	Negative
S308	7233307	4733080	75.758	40.743	3.359	14.85	0.14841	-0.6885	-1.16962	Negative	Negative	Negative	11180597	6874554	71.572	39.3914	4.74314	11.08	-0.15681	-0.62894	-1.50398	Negative	Negative	Negative
S309	8902439	5366495	75.513	40.559	11.424	23.62	-0.55627	-0.73469	-0.03893	Negative	Negative	Negative	7201102	4295569	69.1275	39.2694	3.99789	11.48	-0.62244	0.01423	-1.43857	Negative	Negative	Negative
S310	9018693	5809477	75.559	40.23	4.639	15.99	-0.18464	1.81928	-0.25252	Negative	Negative	Negative	10615086	6296912	69.5401	39.3455	5.391	13.86	0.80164	1.88241	0.68764	Negative	Negative	Negative
S311	6110506	4000749	75.647	40.345	2.87	14.6	0.47787	0.42748	-0.44865	Negative	Negative	Negative	7022443	4095251	70.2278	39.4311	7.8341	14.34	-0.55793	0.86223	-0.34368	Negative	Negative	Negative
S312	9995606	6533246	76.177	40.958	3.855	12.67	0.80442	-0.017	0.44057	Negative	Negative	Negative	14775523	8745803	69.631	39.7898	6.04309	7.76	-0.13072	-0.60811	0.05743	Negative	Negative	Negative
S313	9911092	5854025	75.147	40.286	13.07	16.32	-0.79752	0.17539	0.94086	Negative	Negative	Negative	9287341	5332048	68.5986	39.552	7.00911	9.37	0.8526	-0.17963	-1.24126	Negative	Negative	Negative
S314	7018342	4566709	75.783	40.788	3.682	12.63	-0.26652	-0.52321	0.6997	Negative	Negative	Negative	9653251	5983970	72.7378	39.7229	5.61875	6.56	1.32661	-0.74409	-0.61699	Negative	Negative	Negative
S315	8657306	5680613	76.38	40.433	3.824	20.07	-0.12307	0.35615	-0.02095	Negative	Negative	Negative	9867080	6120068	73.1602	39.6534	6.09924	16.1	-0.67976	-0.51345	0.26754	Negative	Negative	Negative
S316	7879700	5153255	76.074	40.178	3.654	19.75	-0.685	0.56721	0.22857	Negative	Negative	Negative	10236043	6123330	72.6623	39.1791	8.95948	13.16	0.10183	1.90856	-1.6454	Negative	Negative	Negative
S317	9110858	5725371	75.198	40.497	6.727	20.06	0.5382	-0.63207	-0.30653	Negative	Negative	Negative	9906265	5856579	69.3161	39.986	5.35135	10.47	-1.09125	0.57419	-0.9288	Negative	Negative	Negative
S318	7122665	4598405	76.088	40.097	4.692	22.76	-1.21567	-1.28481	-0.15225	Negative	Negative	Negative	7443950	4484699	71.2282	39.4413	5.77142	14.94	-0.78948	-0.02865	-0.48364	Negative	Negative	Negative
S319	9469960	5993744	75.642	40.436	7.032	21.86	-0.32012	0.60585	-0.91808	Negative	Negative	Negative	8618046	4532563	68.1679	39.8553	15.0694	8.37	0.14721	1.22822	0.49652	Negative	Negative	Negative
S320	8425648	5465008	76.249	40.272	5.032	17.81	0.67099	-1.01885	-1.57126	Negative	Negative	Negative	7963034	4419608	64.3964	39.497	4.10331	15.55	0.5243	0.06833	-0.55834	Negative	Negative	Negative
S321	8182775	5233919	76.117	40.585	6.153	18.55	-0.76607	-0.19166	0.72604	Negative	Negative	Negative	9081929	5475930	70.1659	39.2552	4.73859	11.86	0.14175	2.54108	0.04073	Negative	Negative	Negative
S322	10494069	6741960	76.345	40.058	5.987	14.96	-0.21346	-1.7675	-0.25292	Negative	Negative	Negative	11455871	6994130	71.5249	39.2557	5.34694	13.73	-0.12828	-1.75165	-0.9424	Negative	Negative	Negative
S323	8390314	5081310	74.709	40.468	9.798	13.94	0.27152	1.29557	0.75066	Negative	Negative	Negative	7582120	4034401	66.5427	39.3703	11.6372	7.28	0.61693	-0.72645	-0.76104	Negative	Negative	Negative
S324	10768912	6987753	74.353	40.72	4.667	19.68	-0.13134	-0.792	-0.66855	Negative	Negative	Negative	8056002	4715481	68.8072	39.7327	5.56132	11.79	-0.64102	-0.70058	0.88825	Negative	Negative	Negative
S325	10576169	6779797	76.03	40.392	7.697	14.64	0.07166	0.70157	0.05279	Negative	Negative	Negative	8691020	5277425	70.7133	39.4633	4.72458	14.64	0.38553	-0.38398	-0.42739	Negative	Negative	Negative
S326	6465908	4299811	76.003	40.299	1.607	29.48	0.7421	1.43411	-0.3572	Negative	Negative	Negative	8847108	5595147	72.9643	39.7349	3.86256	21.51	1.50205	-0.08809	-1.14958	Negative	Negative	Negative
S327	8948126	5793655	76.216	40.389	7.23	16.82	-0.3452	-0.30708	-0.02498	Negative	Negative	Negative	11818487	7003027	70.6769	39.5415	7.1441	14.05	-0.11014	0.24893	-0.50221	Negative	Negative	Negative
S328	11162930	7294350	76.615	40.295	6.874	18.86	-0.55189	-0.16398	-1.6712	Negative	Negative	Negative	10070627	5645635	66.8636	39.564	7.02748	16.12	0.41498	-0.94007	-2.08099	Negative	Negative	Negative
S329	7241737	4744909	76.681	40.027	6.489	19.75	-0.11895	-0.27773	-1.52009	Negative	Negative	Negative	10732978	5916965	68.8927	38.7328	11.8938	10.73	0.45364	-1.96698	-0.73013	Negative	Negative	Negative
S330	10199271	6258036	75.428	40.271	11.363	18.94	-0.53698	-0.31596	0.75626	Negative	Negative	Negative	5355919	3230112	71.1442	39.2712	6.02686	11.68	-0.6159	-2.95853	0.05136	Negative	Negative	Negative
S331	8475600	5524757	76.258	40.493	6.496	17.49	1.59579	-0.75761	-1.17707	Negative	Negative	Negative	10069306	5821108	69.2753	39.2698	7.64785	11.95	-0.16843	0.11114	0.01266	Negative	Negative	Negative
S332	10741029	6644412	76.257	39.978	11.345	18.25	-0.2723	-0.80757	-0.38914	Negative	Negative	Negative	8253079	4942811	71.458	39.1619	6.72598	16.28	0.43909	0.83818	-0.52496	Negative	Negative	Negative
S333	9938601	6152257	75.629	40.027	10.732	23.96	0.45383	0.54985	-0.79928	Negative	Negative	Negative	8759123	5020364	70.4667	39.1702	10.0272	11.27	-1.76603	-1.22594	-0.29936	Negative	Negative	Negative
S334	8752527	5676164	76.594	40.643	7.363	16.28	0.41071	-0.64306	0.9076	Negative	Negative	Negative	7513075	4516735	70.8879	39.7523	5.7926	14.94	-1.04736	0.09667	-1.25614	Negative	Negative	Negative
S335	12661325	8370582	76.296	40.221	5.151	15.72	-1.23216	-0.29294	-0.47895	Negative	Negative	Negative	11695553	7087479	71.2972	39.2901	5.78572	6.87	0.61801	1.51961	-0.33475	Negative	Negative	Negative
S336	9976325	6570781	76.967	40.112	6.433	17.37	-0.48872	-0.96706	-0.81834	Negative	Negative	Negative	8343907	4912447	70.1854	39.6198	6.84466	15.35	1.07398	-0.62546	0.39325	Negative	Negative	Negative
S337	8397560	5473796	75.909	40.168	6.069	17.88	-0.34179	-0.68429	0.09838	Negative	Negative	Negative	7785068	4810832	71.7491	39.4355	3.95482	15.12	-1.78806	-1.18158	0.45824	Negative	Negative	Negative
S338	9967958	6636537	76.218	40.187	4.277	16.2	-0.64422	0.08558	-0.96918	Negative	Negative	Negative	10095652	5548797	65.8118	39.3943	7.16305	15.19	-2.07409	0.06122	-2.13573	Negative	Negative	Negative
S339	12297880	7768167	76.582	40.642	10.172	25.2	0.15265	-0.8973	-0.13499	Negative	Negative	Negative	6933478	4206539	70.6435	39.6679	4.84666	16.28	-0.18452	-0.98393	0.05179	Negative	Negative	Negative
S340	11488566	6986712	73.675	40.643	10.02	22.62	-0.53561	-0.2966	-0.60489	Negative	Negative	Negative	13059671	7776910	69.7821	39.8621	5.58047	17.52	-0.30094	-0.64213	-0.77011	Negative	Negative	Negative
S341	9476951	6045556	75.651	39.996	7.899	17.31	-0.37377	-0.90399	0.38568	Negative	Negative	Negative	6790169	3919261	69.2194	39.374	7.41274	15.13	-0.77284	-1.11978	-0.3687	Negative	Negative	Negative
S342	8321571	5529290	76.333	40.512	4.551	22.8	-1.87919	1.34873	-0.41423	Negative	Negative	Negative	11813704	6698012	67.3217	39.6496	6.46854	11.26	0.09491	-1.96927	-1.12056	Negative	Negative	Negative
S343	10008038	6207230	75.147	40.209	9.969	20.62	-2.10922	-0.31097	-0.61349	Negative	Negative	Negative	8797503	5299336	70.2413	39.1027	4.77461	9.55	-1.0361	-0.58345	-0.61283	Negative	Negative	Negative
S344	10419315	6362295	74.641	40.082	10.818	18.78	-0.64369	-1.34315	-0.18788	Negative	Negative	Negative	8114119	4977589	71.7514	39.4179	4.856	7.81	-2.35391	1.05601	-0.26254	Negative	Negative	Negative

## Sheet: Table S7
Table S7. The copies/ml supernatant of cf-DNA extracted by CEWB from supernatant, measured by Qubit, 136 bp and 420 bp DNA measured by ddPCR.
Sample	Repeat	136 bp		420 bp		136 bp copies/ml supernatant	420 bp copies/ml supernatant	Ratio = 136 bp / 420 bp	Qubit (ng/ml supernatant)
		Copies per 20 uL	DNA copies/ml supernatant extracted by CEWB from supernatant	Copies per 20 uL	DNA copies/ml supernatant extracted by CEWB from supernatant
S347	Repeat 1	20	154	7.4	56.98	189.933	64.1667	2.96	24.64
	Repeat 2	26	200.2	13.4	103.18
	Repeat 3	28	215.6	4.2	32.34
S348	Repeat 1	11.8	90.86	6.4	49.28	114.987	70.84	1.62319	7.14
	Repeat 2	9	69.3	11.2	86.24
	Repeat 3	24	184.8	10	77
S349	Repeat 1	100	770	11	84.7	667.333	72.6367	9.18728	63.35
	Repeat 2	80	616	3.9	30.03
	Repeat 3	80	616	13.4	103.18
S350	Repeat 1	48	369.6	3.8	29.26	328.533	33.88	9.69697	17.4
	Repeat 2	42	323.4	5.6	43.12
	Repeat 3	38	292.6	3.8	29.26
S351	Repeat 1	28	215.6	6.6	50.82	207.9	57.75	3.6	9.07
	Repeat 2	17	130.9	1.4	10.78
	Repeat 3	36	277.2	14.5	111.65
S352	Repeat 1	20	154	14.4	110.88	150.92	50.82	2.9697	11.83
	Repeat 2	24	184.8	4	30.8
	Repeat 3	14.8	113.96	1.4	10.78
S353	Repeat 1	60	462	10.6	81.62	436.333	86.7533	5.02959	32.34
	Repeat 2	50	385	9.6	73.92
	Repeat 3	60	462	13.6	104.72
S354	Repeat 1	40	308	4	30.8	313.133	67.5033	4.63878	21.14
	Repeat 2	34	261.8	2.8	21.56
	Repeat 3	48	369.6	19.5	150.15
S355	Repeat 1	24	184.8	9.7	74.69	176.587	39.27	4.49673	9.94
	Repeat 2	16.8	129.36	0	0
	Repeat 3	28	215.6	5.6	43.12
S356	Repeat 1	38	292.6	5.8	44.66	256.667	43.6333	5.88235	23.59
	Repeat 2	32	246.4	4	30.8
	Repeat 3	30	231	7.2	55.44
S357	Repeat 1	30	231	4	30.8	225.867	107.8	2.09524	22.54
	Repeat 2	30	231	20	154
	Repeat 3	28	215.6	18	138.6
S358	Repeat 1	50	385	8.2	63.14	349.067	75.9733	4.59459	14
	Repeat 2	30	231	12.4	95.48
	Repeat 3	56	431.2	9	69.3
S359	Repeat 1	Invalid	/	2.6	20.02	169.4	39.0133	4.34211	14.7
	Repeat 2	22	169.4	4.2	32.34
	Repeat 3	22	169.4	8.4	64.68
S360	Repeat 1	4	30.8	3	23.1	68.7867	46.2	1.48889	12.04
	Repeat 2	11.4	87.78	6.2	47.74
	Repeat 3	11.4	87.78	8.8	67.76
S361	Repeat 1	100	770	18	138.6	795.667	113.447	7.01357	31.92
	Repeat 2	104	800.8	11.4	87.78
	Repeat 3	106	816.2	14.8	113.96
S362	Repeat 1	90	693	11.8	90.86	682.733	58.0067	11.7699	55.3
	Repeat 2	56	431.2	5.6	43.12
	Repeat 3	120	924	5.2	40.04
S363	Repeat 1	20	154	17	130.9	158.62	106.003	1.49637	23.94
	Repeat 2	22	169.4	6.8	52.36
	Repeat 3	19.8	152.46	17.5	134.75
S364	Repeat 1	22	169.4	18.8	144.76	292.6	169.913	1.72205	58.45
	Repeat 2	48	369.6	23.4	180.18
	Repeat 3	44	338.8	24	184.8
S365	Repeat 1	18.4	141.68	18	138.6	180.693	92.4	1.95556	35.35
	Repeat 2	20	154	9	69.3
	Repeat 3	32	246.4	9	69.3
S366	Repeat 1	22	169.4	0	0	164.267	6.16	26.6667	38.08
	Repeat 2	20	154	1.2	9.24
	Repeat 3	22	169.4	1.2	9.24
